# Supplementary material for: X-Ray Shielding Polymer Based on Sequential Polycondensation of BiPh3 and Carboxylic Acids and Radical Polymerization
Source: Polymers (Basel). 2025 Jan 8;17(2):134. doi: 10.3390/polym17020134 (PMC11769120; doi:10.3390/polym17020134)
Supplement: Supplementary file 1 [file polymers-17-00134-s001.zip]

Archive with 1 entries (1 files):
- polymers-3356427-supplementary.pdf
